# Supplementary material for: Trends in tuberculosis clinicians’ adoption of short-course regimens for latent tuberculosis infection
Source: J Clin Tuberc Other Mycobact Dis. 2023 Jun 13;33:100382. doi: 10.1016/j.jctube.2023.100382 (PMC10320582; doi:10.1016/j.jctube.2023.100382)
Supplement: Supplementary data 2 [file mmc2.xlsx]

## Sheet: demo
Demographic, medical and social risk characteristics of study participants who accepted LTBI treatment
Characteristic		n	(%)		updated on 7/27/2022
Total		4068	100
Gender1
	Male	2212	54.3756
	Female	1854	45.5752	56 pregnant - put in text
Age group (Years) (n, IQR)		34	(24, 46)
	<2	18	0.44	<1% (n=18)	0
	2-4	66	1.62	2% (n=66)	2
	5-9	134	3.29	3% (n=134)	3
	10-14	250	6.15	6% (n=250)	6
	<15	468	11.5044	11% (n=468)	11
	15-24	671	16.4946	16% (n=671)	16
	25-44	1865	45.8456	46% (n=1865)	46
	45-64	916	22.5172	23% (n=916)	23
	>65	148	3.63815	4% (n=148)	4
Race or ethnicity2				182 race unknown
	Asian	1592	39.1347	Asian	1592	39% (n=1592)
	Black/African American	787	19.3461	Black/ African American	787	19% (n=787)
	White/Caucasian	160	3.93314	Hispanic/Latino	160	10% (n=388)
	Hispanic/Latino	388	9.53786	White/Caucasian	388	4% (n=160)
	Other	1004	24.6804	Other	1004	25% (n=1004)
Risk factors for TB/LTBI
	Close contact	561	13.7906
	Non-U.S.-born	3859	94.8623
	Class B1 immigrant	523	12.8564
	HIV positive	83	2.04031
	Liver disease	69	1.69617
	Chronic kidney failure	14	0.344149
	Diabetes	181	4.44936
	Immunosuppressive therapy	46	1.13078
1 2 participants reported being transgender: male to female
2 Race/ethnicity is unknown for or not answered by 182 participants
	<2	<1% (n=18)		Asian	1592	39	39% (n=1592)
	2-4	2% (n=66)		Black/ African American	787	19	19% (n=787)
	5-9	3% (n=134)		Hispanic/Latino	388	10	10% (n=388)
	10-14	6% (n=250)		White/Caucasian	160	4	4% (n=160)
	<15	11% (n=468)		Other	1004	25	25% (n=1004)
	15-24	16% (n=671)
	25-44	46% (n=1865)
	45-64	23% (n=916)
	>65	4% (n=148)

## Sheet: tx_reg_details
tx reg	count	percent		tx reg	freq	count	percent		tx reg	admin	count	percent		tx reg	freq	admin	count	percent	% of reg		LTBI treatment regimen		n	(%)		Non-standard LTBI regimens
4R	1999	49.1155		4R	3 x week	1	0.02457		4R	DOPT + SAT	9	0.22113		4R	3 x week	SAT	1	0.02457	0.050025		CDC recommended1
6/9H	1303	32.0305		4R	Daily	1998	49.0909		4R	SAT	1990	48.8943		4R	Daily	DOPT + SAT	9	0.22113	0.450225			4 months rifampin	1999	49.1155		LTBI regimen		n	%	Participants
3HP	542	13.3235		6/9H	2 x week	70	1.7199		6/9H	DOPT	87	2.13759		4R	Daily	SAT	1989	48.8698	99.4997			6/9 months isoniazid2	1303	32.03		Isoniazid & rifampin		142	3.49066
4HR	137	3.36609		6/9H	Daily	1233	30.3097		6/9H	DOPT + SAT	12	0.29484		6/9H	2 x week	DOPT	64	1.57248	4.91174			12 weeks isoniazid and rifapentine (3HP)	542	13.32			4HR	137	3.37	Class B1 immigrants (104) or TB suspects
HRZE	56	1.37592		3HP	1 x week	542	13.3235		6/9H	SAT	1203	29.5723		6/9H	2 x week	DOPT + SAT	4	0.0982801	0.306984		Non-standard						3HR	5	0.122911	1) Between LTBI and active TB (2); 2) Old disease on CXR and no records (3)
M	7	0.17199		4HR	Daily	137	3.36609		6/9H	Unknown	1	0.0245821		6/9H	2 x week	SAT	2	0.04914	0.153492			4 months isoniazid and rifampin (Rifamate)	137	3.37		Treatment for TB disease		58	1.42576
HBZE	6	0.14742		HRZE	2 x week	1	0.02457		3HP	DOPT	516	12.6844		6/9H	Daily	DOPT	23	0.565111	1.76516			Other	87	2.14			HRZE	56	1.3766	Class B1 immigrants (35), close contacts (5)
3HR	5	0.12285		HRZE	Daily	55	1.35135		3HP	DOPT + SAT	2	0.0491642		6/9H	Daily	DOPT + SAT	8	0.19656	0.613968		1 >90% of all regimens, other than 3HP, were given SAT						HRE	2	0.0491642	Class B1 immigrant
RL	4	0.0982801		M	Daily	7	0.17199		3HP	SAT	24	0.589971		6/9H	Daily	SAT	1201	29.5231	92.1719		2 administration method unknown for 1 participant					Rifabutin substituted for rifampin		9	0.221239
4B	3	0.0737101		HBZE	Daily	6	0.14742		4HR	DOPT	8	0.19656		6/9H	Daily	Unknown	1	0.0245821	0.076746								4B	3	0.0737463
EM	2	0.04914		3HR	Daily	5	0.12285		4HR	SAT	129	3.16953		3HP	1 x week	DOPT	516	12.6844	95.203		Put %s in text.						HBZE	6	0.147493	Class B1 immigrants (3)
L	2	0.04914		RL	Daily	4	0.0982801		HRZE	DOPT	50	1.2285		3HP	1 x week	DOPT + SAT	2	0.0491642	0.369004		>90% of all regimens, other than 3HP, were given SAT…					Fluoroquinolones		15	0.368732
HRE	2	0.04914		4B	Daily	3	0.0737101		HRZE	DOPT + SAT	6	0.14742		3HP	1 x week	SAT	24	0.589971	4.42804								M	7	0.172075	Contacts to MDR case
Total	4068			EM	Daily	2	0.04914		M	SAT	7	0.17199		4HR	Daily	DOPT	8	0.19656	5.83942		lumping DOPT + SAT into the same group as SAT.						L	2	0.0491642	Contacts to MDR case
Other1	224	5.50369		L	Daily	2	0.04914		HBZE	DOPT	6	0.14742		4HR	Daily	SAT	129	3.16953	94.1606		These are most likely participants who were SAT						EM	2	0.0491642	Contacts to MDR case
Other2	31	0.761671		HRE	2 x week	1	0.02457		3HR	DOPT	1	0.02457		HRZE	2 x week	DOPT	1	0.02457	1.78571		and got a dose when they went into the clinic to pick up new meds						RL	4	0.0983284	Contacts to MDR case
				HRE	Daily	1	0.02457		3HR	SAT	4	0.0982801		HRZE	Daily	DOPT	49	1.20393	87.5
Other2 = all gray rows combined				Total		4068			RL	DOPT + SAT	3	0.0737101		HRZE	Daily	DOPT + SAT	6	0.14742	10.7143
									RL	SAT	1	0.02457		M	Daily	SAT	7	0.17199
updated al values on 7/27/2022				Other	Daily	31	0.761671		4B	DOPT + SAT	1	0.02457		HBZE	Daily	DOPT	6	0.14742
									4B	SAT	2	0.04914		3HR	Daily	DOPT	1	0.02457
				PBTC-000200 = 4R TIW					EM	SAT	2	0.04914		3HR	Daily	SAT	4	0.0982801
				DMS matches paper chart					L	SAT	2	0.04914		RL	Daily	DOPT + SAT	3	0.0737101
									HRE	DOPT	1	0.02457		RL	Daily	SAT	1	0.02457
									HRE	SAT	1	0.02457		4B	Daily	DOPT + SAT	1	0.02457
									Total		4068			4B	Daily	SAT	2	0.04914
														EM	Daily	SAT	2	0.04914
									Other	DOPT	8	0.196657		L	Daily	SAT	2	0.04914
									Other	SAT	23	0.565388		HRE	2 x week	DOPT	1	0.02457
														HRE	Daily	SAT	1	0.02457
									What is this?					Total			4068
									93.9371
									95.1852					Other	Daily	DOPT	8	0.196657
														Other	Daily	SAT	23	0.565388

## Sheet: g_tx_reg
tx reg	count
4R	1999	49.1155	49% (n=1999)	1999 (49%)
6H/9H	1303	32.0305	32% (n=1303)	1303 (32%)
3HP	542	13.3235	13% (n=542)	542 (13%)
Other	224	5.53097	6% (n=224)	224 (6%)
	0
	0
	0
	0
	0
	0
	0
	0
	0
stop above
LTBI regimen	n	(%)
Isoniazid & rifampin	142	3.49066
Treatment for TB disease	58	1.42576
Rifabutin substituted for rifampin	9	0.221239
Fluoroquinolones	15	0.368732
			tx reg	count
			4R	1999	49.1155	1999 (49%)
			6/9H	1303	32.0305	1303 (32%)
			3HP	542	13.3235	542 (13%)
		61.1607	4HR	137	3.36609	137 (3%)
		2.23214	3HR	5	0.12285	5 (1%)
		25	HRZE	56	1.37592	56 (1%)
		0.892857	HRE	2	0.04914	2 (<1%)
		1.33929	4B	3	0.0737101	3 (<1%)
		2.67857	HBZE	6	0.14742	6 (2%)
		3.125	M	7	0.17199	7 (2%)
		0.892857	L	2	0.04914	2 (<1%)
		0.892857	EM	2	0.04914	2 (<1%)
		1.78571	RL	4	0.0982801	4 (<1%)

## Sheet: tx_reg_rf
LTBI treatment regimens overall and by age and race						columns C-N updated on 7/29/2022											where do the kids live?			everywhere
Percentages are row percentages
CDC recommended																	Site	n	%	1° regimen
Characteristic		4R		6H/9H		3HP		Other		Total							DCBH	76	16.24	4R
		n	(%)	n	(%)	n	(%)	n	(%)								MCDPH	73	15.6	4R
N		1999	49.1396	1303	32.0305	542	13.3235	224	5.50639	4068							CMC	71	15.17	4R
Age category											4R	6H/9H	3HP				UCSD	44	9.4	6H/9H
	<15	134	28.6325	316	67.5214	14	2.99145	4	0.854701	468	29 (n=134)	68 (n=316)	3 (n=14)				DMTC	39	8.33	4R
	15-24	356	53.0551	211	31.4456	83	12.3696	21	3.12966	671	53 (n=356)	31 (n=211)	12 (n=83)				FLTC	39	8.33	6H/9H
	25-44	1007	53.9946	457	24.504	324	17.3727	77	4.12869	1865	54 (n=1007)	25 (n=457)	17 (n=324)				HMC	36	7.69	4R
	45-64	434	47.3799	282	30.786	105	11.4629	95	10.3712	916	47 (n=434)	31 (n=282)	11 (n=105)				SFTC	33	7.05	4R
	>=65	68	45.9459	37	25	16	10.8108	27	18.2432	148	46 (n=68)	25 (n=37)	11 (n=16)				SDDH	25	5.34	6H/9H
Race																	TCHD	15	3.21	3HP
	Asian	932	58.5427	394	24.7487	152	9.54774	114	7.1608	1592	59 (n=932)	25 (n=394)	10 (n=152)				NCF	6	1.28	4R
	Black	300	38.1194	371	47.141	104	13.2147	12	1.52478	787	38 (n=300)	47 (n=371)	13 (n=104)				LHC	4	0.85	4R																					where do the asians live
	White	54	33.75	74	46.25	29	18.125	3	1.875	160	34 (n=54)	46 (n=74)	18 (n=29)				MNTC	3	0.64	6H/9H																					Site	n	%	1° regimen			4R	^4R
	Hispanic	152	39.1753	180	46.3918	40	10.3093	16	4.12371	388	39 (n=152)	47 (n=180)	10 (n=40)				PBTC	2	0.43	6H/9H																					DCBH	494	31.03	4R		Asian	932	660	1592
Risk factors																	BCTC	1	0.21	4R																					CMC	259	16.27	4R		^Asian	1068	1408	2476
	Close contact	214	38.1462	235	41.8895	92	16.3993	20	3.56506	561							WCTC	1	0.21	4R																					HMC	167	10.49	4R			2000	2068	4068
	Non-US-born	1968	50.9977	1175	30.4483	498	12.9049	218	5.64913	3859																															TCHD	166	10.43	3HP
	Class B1 immigrant	230	43.9771	91	17.3996	51	9.75143	151	28.8719	523							trend test is not appropriate																								SFTC	131	8.23	4R		RR	1.36	(1.28, 1.44)
	Self-report HIV+	3	3.61446	75	90.3614	0	0	5	6.0241	83							why are children given INH more often?																								DMTC	118	7.41	4R
																	only 24% of kids were enrolled from																								LHC	56	3.52	4R
																	6H/9H sites, so it's not a site thing																								MCDPH	54	3.39	4R
Characteristic		4HR		HRZE													because it's older, more safety data?																								SDDH	54	3.39	6H/9H
		n	(%)	n	(%)												it's because 6H/9H is recommended for children																								MNTC	44	2.76	6H/9H
N		137	3.36775	56	1.3766													6H/9H	^6H/9H																						FLTC	16	1.01	6H/9H
Age category																	<15	315	153	468																					PBTC	11	0.69	6H/9H
	<15	0	0	1	0.213675												>15	988	2612	3600																					BCTC	10	0.63	4R
	15-24	10	1.49031	8	1.19225													1303	2765	4068																					NCF	8	0.5	4R
	25-44	50	2.68097	18	0.965147																																				WCTC	3	0.19	4R
	45-64	64	6.9869	20	2.18341												<15 risk	0.673077																							UCSD	1	0.06	6H/9H
	>=65	13	8.78378	9	6.08108												>15 risk	0.274444																							82% of asians were recruited at clinics who
Race																	RR	2.45251	(2.26, 2.66)																						primarily prescribe 4R
	Asian	71	4.4598	26	1.63317
	Black	3	0.381194	5	0.635324
	White	0	0	1	0.625
	Hispanic	4	1.03093	6	1.54639
Risk factors
	Close contact	1	0.178253	5	0.891266
	Non-US-born	137	3.55014	53	1.37341
	Class B1 immigrant	104	19.8853	35	6.69216
	Self-report HIV+	0	0	2	2.40964
72% of participants who received 4HR or HRZE were class B1 immigrants
Why?
61% of participants prescribed a non-standard regimen received 4HR

## Sheet: tx_site_old(2)
Site	Established regimens																						RBT substitution				Fluoroquinolones								Error?				Total		Site	Method of admin
	6H/9H	(%)	3HP	(%)	3HR	(%)	4HR	(%)	4R	(%)	HRZE	(%)	#1	#2		top reg	# sites		1st/2nd	# sites			4RBT	(%)	HBZE	(%)	LFX	(%)	MFX	(%)	EMB/MFX	(%)	RIF/LFX	(%)	HRE	(%)	HR	(%)				DOPT	SAT	D + S
BCTC	29	31.8681	2	2.1978	0	0	0	0	60	65.9341	0	0	4R	6H/9H		4R	12		4R/H	9			0	0	0	0	0	0	0	0	0	0	0	0	0	0	0	0	91		BCTC
CMC	74	19.9461	3	0.808625	0	0	0	0	288	77.628	1	0.269542	4R	6H/9H		H	5		4R/3HP	1			0	0	0	0	0	0	0	0	0	0	4	1.07817	0	0	1	0.269542	371		CMC
DCBH	125	14.0449	51	5.73034	0	0	61	6.85393	653	73.3708	0	0	4R	6H/9H		3HP	1		4R/4HR	1			0	0	0	0	0	0	0	0	0	0	0	0	0	0	0	0	890		DCBH
DMTC	17	5.08982	17	5.08982	3	0.898204	0	0	287	85.9281	6	1.79641	4R	6H/9H					H/4R	2			0	0	0	0	2	0.598802	2	0.598802	0	0	0	0	0	0	0	0	334		DMTC
FLTC	203	83.5391	0	0	0	0	0	0	22	9.0535	13	5.34979	6H/9H	4R		2nd reg	# sites		H/3HP	3			1	0.411523	3	1.23457	0	0	0	0	0	0	0	0	1	0.411523	0	0	243		FLTC
HMC	55	16.1765	115	33.8235	2	0.588235	0	0	165	48.5294	1	0.294118	4R	3HP		H	10		3HP/H	1			0	0	0	0	0	0	2	0.588235	0	0	0	0	0	0	0	0	340		HMC
LHC	16	8.79121	9	4.94505	0	0	41	22.5275	107	58.7912	9	4.94505	4R	4HR		3HP	4						0	0	0	0	0	0	0	0	0	0	0	0	0	0	0	0	182		LHC
MCDPH	182	40.8989	4	0.898876	0	0	0	0	257	57.7528	0	0	4R	6H/9H		4R	2						0	0	0	0	0	0	2	0.449438	0	0	0	0	0	0	0	0	445		MCDPH
MCHD	0	0	0	0	0	0	0	0	5	100	0	0	4R			4HR	1						0	0	0	0	0	0	0	0	0	0	0	0	0	0	0	0	5		MCHD
MDHD	2	28.5714	0	0	0	0	0	0	4	57.1429	0	0	4R	6H/9H									1	14.2857	0	0	0	0	0	0	0	0	0	0	0	0	0	0	7		MDHD
MNTC	134	74.4444	43	23.8889	0	0	0	0	2	1.11111	1	0.555556	6H/9H	3HP									0	0	0	0	0	0	0	0	0	0	0	0	0	0	0	0	180		MNTC
NCF	8	38.0952	0	0	0	0	0	0	13	61.9048	0	0	4R	6H/9H									0	0	0	0	0	0	0	0	0	0	0	0	0	0	0	0	21		NCF
PBTC	121	92.3664	0	0	0	0	0	0	7	5.34351	3	2.29008	6H/9H	3HP									0	0	0	0	0	0	0	0	0	0	0	0	0	0	0	0	131		PBTC
SDDH	34	35.0515	1	1.03093	0	0	12	12.3711	32	32.9897	14	14.433	6H/9H	3HP									1	1.03093	3	3.09278	0	0	0	0	0	0	0	0	0	0	0	0	97		SDDH
SFTC	63	30.5825	39	18.932	0	0	0	0	77	37.3786	0	0	4R	6H/9H									0	0	0	0	0	0	1	0.485437	2	0.970874	0	0	1	0.485437	23	11.165	206		SFTC
TCHD	248	44.2857	263	46.9643	0	0	0	0	41	7.32143	8	1.42857	3HP	6H/9H									0	0	0	0	0	0	0	0	0	0	0	0	0	0	0	0	560		TCHD
UCSD	8	88.8889	0	0	0	0	0	0	1	11.1111	0	0	6H/9H	4R									0	0	0	0	0	0	0	0	0	0	0	0	0	0	0	0	9		UCSD
WCTC	4	36.3636	2	18.1818	0	0	0	0	5	45.4545	0	0	4R	6H/9H									0	0	0	0	0	0	0	0	0	0	0	0	0	0	0	0	11		WCTC
											HRZE is most likely for suspects
Run on 8/20/2019 with live data
	should I look at treatment completion by treatment?
	75-100%
	50-74%
	26-49%
	1-25%
												1st/2nd	# sites
[truncated: 14 more columns]

## Sheet: tx_chg
tx meds	count	percent		tx meds	freq	count	percent		tx meds	B6	freq	count	percent
6H/9H					Daily	1	0.27			x	Daily	1	0.274
4R				2HRZE	Daily	6	1.64		2HRZE	x	Daily	7	1.9178
3HP				2HRZE	2 x week	7	1.92		2HRZE	x	2 x week	6	1.6438
4HR				2HRZE	5 x week	1	0.27		2HRZE	x	5 x week	1	0.274
3HR				3HP	1 x week	13	3.56		3HP		1 x week	5	1.3699
2HRZE				3HR	Daily	3	0.82		3HP	x	1 x week	8	2.1918
EM				4B	Daily	2	0.55		3HR	x	Daily	3	0.8219
HRE				4HR	Daily	9	2.47		4B		Daily	2	0.5479
L				4R	Daily	112	30.68		4HR		Daily	1	0.274
M				4R	5 x week	2	0.55		4HR	x	Daily	8	2.1918
RL				6H/9H	Daily	140	38.36		4R		Daily	109	29.863
RL				6H/9H	2 x week	41	11.23		4R		5 x week	2	0.5479
				EL	Daily	2	0.55		4R	x	Daily	3	0.8219
				HR	Daily	4	1.1		6H/9H		.	75	20.5479
				HRE	Daily	7	1.92		6H/9H	x	Daily	94	25.7534
				HRZ	Daily	4	1.1		6H/9H	x	2 x week	12	3.2877
				L	Daily	4	1.1		EL		Daily	2	0.5479
				M	Daily	2	0.55		HR	x	Daily	4	1.0959
				RE	Daily	3	0.82		HRE		Daily	5	1.3699
				RZE	Daily	2	0.55		HRE	x	Daily	2	0.5479
									HRZ		Daily	1	0.274
									HRZ	x	Daily	3	0.8219
									L		Daily	4	1.0959
									M		Daily	2	0.5479
									RE		Daily	3	0.8219
									RZE		Daily	2	0.5479

## Sheet: tx_site_old
Site	Established regimens												RBT substitution				Fluoroquinolones								Error?				Total											Site	9H/6H		3HP		3HR		4HR		4R
	9H/6H	(%)	3HP	(%)	3HR	(%)	4HR	(%)	4R	(%)	HRZE	(%)	4RBT	(%)	HBZE	(%)	LFX	(%)	MFX	(%)	EMB/MFX	(%)	RIF/LFX	(%)	HRE	(%)	HR	(%)													n	(%)	n	(%)	n	(%)	n	(%)	n
All	1323	32.0883	549	13.3155	5	0.121271	114	2.76498	2026	49.139	56	1.35823	3	0.0727626	6	0.145525	2	0.0485084	7	0.169779	2	0.0485084	4	0.0970167	2	0.0485084	24	0.5821	4123											All	1323	32.0883	549	13.3155	5	0.121271	114	2.76498	2026
BCTC	29	31.8681	2	2.1978	0	0	0	0	60	65.9341	0	0	0	0	0	0	0	0	0	0	0	0	0	0	0	0	0	0	91											BCTC	29	31.8681	2	2.1978	0	0	0	0	60
CMC	74	19.9461	3	0.808625	0	0	0	0	288	77.628	1	0.269542	0	0	0	0	0	0	0	0	0	0	4	1.07817	0	0	1	0.269542	371											CMC	74	19.9461	3	0.808625	0	0	0	0	288
DCBH	125	14.0449	51	5.73034	0	0	61	6.85393	653	73.3708	0	0	0	0	0	0	0	0	0	0	0	0	0	0	0	0	0	0	890											DCBH	125	14.0449	51	5.73034	0	0	61	6.85393	653
DMTC	17	5.08982	17	5.08982	3	0.898204	0	0	287	85.9281	6	1.79641	0	0	0	0	2	0.598802	2	0.598802	0	0	0	0	0	0	0	0	334											DMTC	17	5.08982	17	5.08982	3	0.898204	0	0	287
FLTC	203	83.5391	0	0	0	0	0	0	22	9.0535	13	5.34979	1	0.411523	3	1.23457	0	0	0	0	0	0	0	0	1	0.411523	0	0	243											FLTC	203	83.5391	0	0	0	0	0	0	22
HMC	55	16.1765	115	33.8235	2	0.588235	0	0	165	48.5294	1	0.294118	0	0	0	0	0	0	2	0.588235	0	0	0	0	0	0	0	0	340											HMC	55	16.1765	115	33.8235	2	0.588235	0	0	165
LHC	16	8.79121	9	4.94505	0	0	41	22.5275	107	58.7912	9	4.94505	0	0	0	0	0	0	0	0	0	0	0	0	0	0	0	0	182											LHC	16	8.79121	9	4.94505	0	0	41	22.5275	107
MCDPH	182	40.8989	4	0.898876	0	0	0	0	257	57.7528	0	0	0	0	0	0	0	0	2	0.449438	0	0	0	0	0	0	0	0	445											MCDPH	182	40.8989	4	0.898876	0	0	0	0	257
MCHD	0	0	0	0	0	0	0	0	5	100	0	0	0	0	0	0	0	0	0	0	0	0	0	0	0	0	0	0	5											MCHD	0	0	0	0	0	0	0	0	5
MDHD	2	28.5714	0	0	0	0	0	0	4	57.1429	0	0	1	14.2857	0	0	0	0	0	0	0	0	0	0	0	0	0	0	7											MDHD	2	28.5714	0	0	0	0	0	0	4
MNTC	134	74.4444	43	23.8889	0	0	0	0	2	1.11111	1	0.555556	0	0	0	0	0	0	0	0	0	0	0	0	0	0	0	0	180											MNTC	134	74.4444	43	23.8889	0	0	0	0	2
NCF	8	38.0952	0	0	0	0	0	0	13	61.9048	0	0	0	0	0	0	0	0	0	0	0	0	0	0	0	0	0	0	21											NCF	8	38.0952	0	0	0	0	0	0	13
PBTC	121	92.3664	0	0	0	0	0	0	7	5.34351	3	2.29008	0	0	0	0	0	0	0	0	0	0	0	0	0	0	0	0	131											PBTC	121	92.3664	0	0	0	0	0	0	7
SDDH	34	35.0515	1	1.03093	0	0	12	12.3711	32	32.9897	14	14.433	1	1.03093	3	3.09278	0	0	0	0	0	0	0	0	0	0	0	0	97											SDDH	34	35.0515	1	1.03093	0	0	12	12.3711	32
SFTC	63	30.5825	39	18.932	0	0	0	0	77	37.3786	0	0	0	0	0	0	0	0	1	0.485437	2	0.970874	0	0	1	0.485437	23	11.165	206											SFTC	63	30.5825	39	18.932	0	0	0	0	77
TCHD	248	44.2857	263	46.9643	0	0	0	0	41	7.32143	8	1.42857	0	0	0	0	0	0	0	0	0	0	0	0	0	0	0	0	560											TCHD	248	44.2857	263	46.9643	0	0	0	0	41
UCSD	8	88.8889	0	0	0	0	0	0	1	11.1111	0	0	0	0	0	0	0	0	0	0	0	0	0	0	0	0	0	0	9											UCSD	8	88.8889	0	0	0	0	0	0	1
WCTC	4	36.3636	2	18.1818	0	0	0	0	5	45.4545	0	0	0	0	0	0	0	0	0	0	0	0	0	0	0	0	0	0	11											WCTC	4	36.3636	2	18.1818	0	0	0	0	5
											HRZE is most likely for suspects
Run on 8/20/2019 with live data
	should I look at treatment completion by treatment?
[truncated: 4 more columns]

## Sheet: tx_reg_cdc
tx reg2	count	percent		tx reg2	freq	count	percent		tx reg2	admin	count	percent		tx reg2	freq	admin	count	percent	% of reg
4R	2000	49.1642		4R	Daily	1999	49.1396		4R	SAT	1991	48.943		4R	Daily	SAT	1990	48.9184	99.5
6/9H	1305	32.0796		4R	3 x week	1	0.0245821		4R	DOPT+SAT	9	0.221239		4R	Daily	DOPT+SAT	9	0.221239	0.45
3HP	540	13.2743		6/9H	Daily	1233	30.3097		6/9H	SAT	1202	29.5477		4R	3 x week	SAT	1	0.0245821	0.05
Other	223	5.48181		6/9H	2 x week	72	1.76991		6/9H	DOPT	90	2.21239		6/9H	Daily	SAT	1200	29.4985	91.954			= most common method of admin and frequency
Total	4068			3HP	1 x week	540	13.2743		6/9H	DOPT+SAT	12	0.294985		6/9H	2 x week	DOPT	66	1.62242	5.05747
				Other	Daily	223	5.48181		6/9H	99	1	0.0245821		6/9H	Daily	DOPT	24	0.589971	1.83908
tx_reg2=	combined all but top 5			Total		4068			3HP	DOPT	514	12.6352		6/9H	Daily	DOPT+SAT	8	0.196657	0.613027
	reg into "Other"								3HP	SAT	24	0.589971		6/9H	2 x week	DOPT+SAT	4	0.0983284	0.306513
									3HP	DOPT+SAT	2	0.0491642		6/9H	2 x week	SAT	2	0.0491642	0.153257
									Other	SAT	148	3.63815		6/9H	Daily	99	1	0.0245821	0.0766284
									Other	DOPT	65	1.59784		3HP	1 x week	DOPT	514	12.6352	95.1852
									Other	DOPT+SAT	10	0.245821		3HP	1 x week	SAT	24	0.589971	4.44444
									Total		4068			3HP	1 x week	DOPT+SAT	2	0.0491642	0.37037
														Other	Daily	SAT	148	3.63815
														Other	Daily	DOPT	65	1.59784
														Other	Daily	DOPT+SAT	10	0.245821
														Total			4068

## Sheet: tx_reg_site
Site	4R		6H/9H		3HP		4HR		HRZE		4B		HBZE		3HR		HRE		RL		M		L		EM		Other		Total	# std reg	# non-std reg		Site	Regimens prescribed									Site	4R		6/9H		3HP
	n	(%)	n	(%)	n	(%)	n	(%)	n	(%)	n	(%)	n	(%)	n	(%)	n	(%)	n	(%)	n	(%)	n	(%)	n	(%)	n	(%)						1°	(%)	2°	(%)		Regimen	# sites				n	(%)	n	(%)	n	(%)
BCTC	58	65.1685	29	32.5843	2	2.24719																					0	0	89	3	0		BCTC	4R	65.1685	6H/9H	32.5843	2	4R only	1		BCTC	Baltimore City Health Department	58	65.1685	29	32.5843	2	2.24719
CMC	286	77.7174	73	19.837	4	1.08696			1	0.271739									4	1.08696							5	1.3587	368	3	2		CMC	4R	77.7174	6H/9H	19.837	3.91781	4R, 6/9H	2		CMC	Atrium Health	286	77.7174	73	19.837	4	1.08696
DCBH	649	73.4994	122	13.8165	51	5.77576	61	6.90827																			61	6.90827	883	3	1		DCBH	4R	73.6127	6H/9H	13.7033	5.3719	4R, 6/9H, non-std	3		DCBH	Dekalb County Board of Health	649	73.4994	122	13.8165	51	5.77576
DMTC	281	85.9327	16	4.89297	17	5.19878			6	1.83486					3	0.917431					2	0.611621	2	0.611621			13	3.97554	327	3	4		DMTC	4R	73.4994	3HP	5.19878	14.1378	4R, 6/9H, 3HP	2		DMTC	Denver Public Health	281	85.9327	16	4.89297	17	5.19878
FLTC	19	7.98319	201	84.4538					13	5.46218	1	0.420168	3	1.2605			1	0.420168									18	7.56303	238	2	4		FLTC	6H/9H	84.4538	4R	7.98319	10.5789	4R, 6/9H, 3HP, non-std	10		FLTC	Florida Department of Health/Broward County—Ft. Lauderdale	19	7.98319	201	84.4538
HMC	162	48.0712	55	16.3205	115	34.1246			1	0.296736					2	0.593472					2	0.593472					5	1.48368	337	3	3		HMC	4R	48.0712	3HP	34.1246	1.4087	Total	18		HMC	Public Health - Seattle and King County	162	48.0712	55	16.3205	115	34.1246
LHC	106	58.5635	16	8.83978	9	4.97238	41	22.6519	9	4.97238																	50	27.6243	181	3	2		LHC	4R	58.5635	4HR	22.6519	2.58537				LHC	Hawaii Department of Health	106	58.5635	16	8.83978	9	4.97238
MCDPH	254	57.8588	179	40.7745	4	0.911162															2	0.455581					2	0.455581	439	3	1		MCDPH	4R	57.8588	6H/9H	40.9091	1.41433				MCDPH	Maricopa County Department of Public Health	254	57.8588	179	40.7745	4	0.911162
MCHD	5	100																									0	0	5	1	0		MCHD	4R	100	--	--					MCHD	Montgomery County Health Department	5	100
MDHD	4	50	2	25	1	12.5					1	12.5															1	12.5	8	3	1		MDHD	4R	50	6H/9H	28.5714	1.75				MDHD	Florida Department of Health/Miami-Dade County—Miami	4	50	2	25	1	12.5
MNTC	2	1.16959	127	74.269	41	23.9766			1	0.584795																	1	0.584795	171	3	1		MNTC	6H/9H	74.269	3HP	24	3.09454				MNTC	Metro Public Health Department - Nashville	2	1.16959	127	74.269	41	23.9766
NCF	13	61.9048	8	38.0952																							0	0	21	2	0		NCF	4R	61.9048	6H/9H	38.0952	1.625				NCF	Florida Department of Health/Alachua County—Gainesville	13	61.9048	8	38.0952
PBTC	5	3.87597	121	93.7984					3	2.32558																	3	2.32558	129	2	1		PBTC	6H/9H	93.7984	4R	3.9	24.0509				PBTC	Florida Department of Health/Broward County—Pompano Beach	5	3.87597	121	93.7984
SDDH	32	32.9897	34	35.0515	1	1.03093	12	12.3711	14	14.433	1	1.03093	3	3.09278													30	30.9278	97	3	4		SDDH	6H/9H	35.0515	4R	33	1.06217				SDDH	County of San Diego Health and Human Services Agency	32	32.9897	34	35.0515	1	1.03093
SFTC	77	37.931	62	30.5419	37	18.2266	23	11.33									1	0.492611			1	0.492611			2	0.985222	27	13.3005	203	3	4		SFTC	4R	37.931	6H/9H	30.5419	1.24194				SFTC	San Francisco Department of Public Health	77	37.931	62	30.5419	37	18.2266
TCHD	40	7.22022	247	44.5848	259	46.7509			8	1.44404																	8	1.44404	554	3	1		TCHD	3HP	46.7509	6H/9H	44.5848	1.04858				TCHD	Tarrant County Health Department	40	7.22022	247	44.5848	259	46.7509
UCSD	1	12.5	7	87.5																							0	0	8	2	0		UCSD	6H/9H	87.5	4R	12.5	7				UCSD	University of California San Diego Antiviral Research Center	1	12.5	7	87.5
WCTC	5	50	4	40	1	10																					0	0	10	3	0		WCTC	4R	50	6H/9H	40	1.25				WCTC	Wake County Health Department	5	50	4	40	1	10
Tally	18		17		13		4		9		3		2		2		2		1		4		1		1		13																Total	1999		1303		542
																																		= favored 1° regimen > 2 times more than 2° regimen
updated on 7/29/2022
WHITE TEXT = primary regimen
YELLOW TEXT = secondary regimen, only if primary regimen < 2/3
top reg	# sites			Tx	# sites used	(%)		Tx	# sites used	(%)
4R	12			4R	18	100		M	4	22.2222	DMTC, HMC, MCDPH, SFTC
6H/9H	5			6H/9H	17	94.4444		HBZE	2	11.1111	FLTC, SDDH
3HP	1			3HP	13	72.2222		3HR	2	11.1111	DMTC, HMC
				4HR	4	22.2222		RL	1	5.55556	CMC
2nd reg	# sites			HRZE	9	50		4B	3	16.6667	FLTC, MDHD, SDDH
4R	1			Other	13	72.2222		EM	1	5.55556	SFTC
6H/9H	7							L	1	5.55556	DMTC
3HP	1							HRE	2	11.1111	FLTC, SFTC
4HR	1
is this graph even helpful?
[truncated: 1 more columns]

## Sheet: site_reg_cdc
Site	4R		6H/9H		3HP		Other		Total
	n	(%)	n	(%)	n	(%)	n	(%)			top reg	# sites
BCTC	58	65.1685	29	32.5843	2	2.24719			89		4R	12
CMC	286	77.7174	73	19.837	3	0.815217	6	1.63043	368		6H/9H	5
DCBH	650	73.6127	121	13.7033	51	5.77576	61	6.90827	883		3HP	1
DMTC	281	85.9327	16	4.89297	17	5.19878	13	3.97554	327
FLTC	19	7.98319	202	84.8739			17	7.14286	238		2nd reg	# sites
HMC	162	48.0712	55	16.3205	115	34.1246	5	1.48368	337		4R	1
LHC	106	58.5635	16	8.83978	9	4.97238	50	27.6243	181		6H/9H	7
MCDPH	254	57.7273	180	40.9091	4	0.909091	2	0.454545	440		3HP	1
MCHD	5	100							5		4HR	1
MDHD	4	57.1429	2	28.5714			1	14.2857	7
MNTC	2	1.16959	127	74.269	41	23.9766	1	0.584795	171
NCF	13	61.9048	8	38.0952					21
PBTC	5	3.87597	122	94.5736			2	1.55039	129
SDDH	32	32.9897	34	35.0515	1	1.03093	30	30.9278	97
SFTC	77	37.931	62	30.5419	37	18.2266	27	13.3005	203
TCHD	40	7.22022	247	44.5848	259	46.7509	8	1.44404	554
UCSD	1	12.5	7	87.5					8
WCTC	5	50	4	40	1	10			10
Tally	18		17		12		13
WHITE TEXT = primary regimen
DARK RED = secondary regimen, only if primary regimen < 2/3
Tx	# sites used	(%)
4R	18	100
6H/9H	17	94.4444
3HP	12	66.6667
Other	13	72.2222
Total sites	18

[truncated: 21 more sheets: tx_qtr_most_common, tx_reg_site_rf, site_reg_fq, site_reg_admin, site_reg_fq_admin, tx_qtr_site, tx_cplt, tx_qtr_site_cdc, tx_qtr_site (2), tx_qtr_site_fq, questionable_tx, Table 1, Table 2, Supp Table 1, Supp Table 2, Figure 2, tx_reg_qtr (2), Figure 3, Figure 2 data, Figure 3 data …]
